# Supplementary material for: First Isolation and Identification of Aeromonas veronii in a Captive Giant Panda (Ailuropoda melanoleuca)
Source: Animals (Basel). 2023 Aug 31;13(17):2779. doi: 10.3390/ani13172779 (PMC10487065; doi:10.3390/ani13172779)
Supplement: Supplementary file 1 [file animals-13-02779-s001.zip]

Archive with 1 entries (1 files):
- animals-2469620-supplementary.xlsx
