# Supplementary material for: First Isolation and Identification of Aeromonas veronii in a Captive Giant Panda (Ailuropoda melanoleuca)
Source: Animals (Basel). 2023 Aug 31;13(17):2779. doi: 10.3390/ani13172779 (PMC10487065; doi:10.3390/ani13172779)
Supplement: Supplementary file 1 [file animals-13-02779-s001.zip › animals-2469620-supplementary.xlsx]

## Sheet: Sheet1
Table S1. The primers of high-throughput real-time PCR.
#	Assay Name	Gene Name	Forward	Reverse	Classification	Mechanism
1	aac	aac	CCCTGCGTTGTGGCTATGT	TTGGCCACGCCAATCC	Aminoglycoside	deactivate
2	aac(6')I1	aac(6')I1	GACCGGATTAAGGCCGATG	CTTGCCTTGATATTCAGTTTTTATAACCA	Aminoglycoside	deactivate
3	aac(6')-Ib(aka aacA4)-01	aac(6')-Ib	GTTTGAGAGGCAAGGTACCGTAA	GAATGCCTGGCGTGTTTGA	Aminoglycoside	deactivate
4	aac(6')-Ib(aka aacA4)-02	aac(6')-Ib	CGTCGCCGAGCAACTTG	CGGTACCTTGCCTCTCAAACC	Aminoglycoside	deactivate
5	aac(6')-II	aac(6')-II	CGACCCGACTCCGAACAA	GCACGAATCCTGCCTTCTCA	Aminoglycoside	deactivate
6	aac(6')-Iy	aac(6')-Iy	GCTTTGCGGATGCCTCAAT	GGAGAACAAAAATACCTTCAAGGAAA	Aminoglycoside	deactivate
7	aacA/aphD	aacA/aphD	AGAGCCTTGGGAAGATGAAGTTT	TTGATCCATACCATAGACTATCTCATCA	Aminoglycoside	deactivate
8	aacC	aacC	CGTCACTTATTCGATGCCCTTAC	GTCGGGCGCGGCATA	Aminoglycoside	deactivate
9	aacC1	aacC1	GGTCGTGAGTTCGGAGACGTA	GCAAGTTCCCGAGGTAATCG	Aminoglycoside	deactivate
10	aacC2	aacC2	ACGGCATTCTCGATTGCTTT	CCGAGCTTCACGTAAGCATTT	Aminoglycoside	deactivate
11	aadA-01	aadA	GTTGTGCACGACGACATCATT	GGCTCGAAGATACCTGCAAGAA	Aminoglycoside	deactivate
12	aadA1	aadA1	AGCTAAGCGCGAACTGCAAT	TGGCTCGAAGATACCTGCAA	Aminoglycoside	deactivate
13	aphA3-01	aphA3	AAAAGCCCGAAGAGGAACTTG	CATCTTTCACAAAGATGTTGCTGTCT	Aminoglycoside	deactivate
14	aadA2-01	aadA2	ACGGCTCCGCAGTGGAT	GGCCACAGTAACCAACAAATCA	Aminoglycoside	deactivate
15	aadA2-02	aadA2	CTTGTCGTGCATGACGACATC	TCGAAGATACCCGCAAGAATG	Aminoglycoside	deactivate
16	blaNDM	blaNDM	GGCCACACCAGTGACAATATCA	CAGGCAGCCACCAAAAGC	Beta-Lactamase	deactivate
17	ampC/blaDHA	ampC/blaDHA	TGGCCGCAGCAGAAAGA	CCGTTTTATGCACCCAGGAA	Beta-Lactamase	deactivate
18	ampC-01	ampC	TGGCGTATCGGGTCAATGT	CTCCACGGGCCAGTTGAG	Beta-Lactamase	deactivate
19	ampC-02	ampC	GCAGCACGCCCCGTAA	TGTACCCATGATGCGCGTACT	Beta-Lactamase	deactivate
20	ampC-04	ampC	TCCGGTGACGCGACAGA	CAGCACGCCGGTGAAAGT	Beta-Lactamase	deactivate
21	ampC-05	ampC	CTGTTCGAGCTGGGTTCTATAAGTAAA	CAGTATCTGGTCACCGGATCGT	Beta-Lactamase	deactivate
22	ampC-06	ampC	CCGCTCAAGCTGGACCATAC	CCATATCCTGCACGTTGGTTT	Beta-Lactamase	deactivate
23	ampC-07	ampC	CCGCCCAGAGCAAGGACTA	GCTCGACTTCACGCCGTAAG	Beta-Lactamase	deactivate
24	ampC-09	ampC	CAGCCGCTGATGAAAAAATATG	CAGCGAGCCCACTTCGA	Beta-Lactamase	deactivate
25	bla1	bla1	GCAAGTTGAAGCGAAAGAAAAGA	TACCAGTATCAATCGCATATACACCTAA	Beta-Lactamase	deactivate
26	bla-ACC-1	bla-ACC-1	CACACAGCTGATGGCTTATCTAAAA	AATAAACGCGATGGGTTCCA	Beta-Lactamase	deactivate
27	blaCTX-M-01	blaCTX-M	GGAGGCGTGACGGCTTTT	TTCAGTGCGATCCAGACGAA	Beta-Lactamase	deactivate
28	blaCTX-M-02	blaCTX-M	GCCGCGGTGCTGAAGA	ATCGGATTATAGTTAACCAGGTCAGATTT	Beta-Lactamase	deactivate
29	blaCTX-M-03	blaCTX-M	CGATACCACCACGCCGTTA	GCATTGCCCAACGTCAGATT	Beta-Lactamase	deactivate
30	blaCTX-M-04	blaCTX-M	CTTGGCGTTGCGCTGAT	CGTTCATCGGCACGGTAGA	Beta-Lactamase	deactivate
31	blaGES	blaGES	GCAATGTGCTCAACGTTCAAG	GTGCCTGAGTCAATTCTTTCAAAG	Beta-Lactamase	deactivate
32	blaOCH	blaOCH	GGCGACTTGCGCCGTAT	TTTTCTGCTCGGCCATGAG	Beta-Lactamase	deactivate
33	blaOXY	blaOXY	CGTTCAGGCGGCAGGTT	GCCGCGATATAAGATTTGAGAATT	Beta-Lactamase	deactivate
34	blaPER	blaPER	TGCTGGTTGCTGTTTTTGTGA	CCTGCGCAATGATAGCTTCAT	Beta-Lactamase	deactivate
35	blaSHV-01	blaSHV	TCCCATGATGAGCACCTTTAAA	TTCGTCACCGGCATCCA	Beta-Lactamase	deactivate
36	blaSHV-02	blaSHV	CTTTCCCATGATGAGCACCTTT	TCCTGCTGGCGATAGTGGAT	Beta-Lactamase	deactivate
37	blaTEM	blaTEM	AGCATCTTACGGATGGCATGA	TCCTCCGATCGTTGTCAGAAGT	Beta-Lactamase	deactivate
38	blaVEB	blaVEB	CCCGATGCAAAGCGTTATG	GAAAGATTCCCTTTATCTATCTCAGACAA	Beta-Lactamase	deactivate
39	blaVIM	blaVIM	GCACTTCTCGCGGAGATTG	CGACGGTGATGCGTACGTT	Beta-Lactamase	deactivate
40	traN	traN	GCTTGGCGGTCAGCAATT	TTAGGAATAACAATCGCTACACCTTTAC	plasmids	plasmids
41	IncQoriT	IncQoriT	TTCGCGCTCGTTGTTCTTCGAGC	GCCGTTAGGCCAGTTTCTCG	plasmids	plasmids
42	IncNrep	IncNrep	AGTTCACCACCTACTCGCTCCG	CAAGTTCTTCTGTTGGGATTCCG	plasmids	plasmids
43	IncPoriT	IncPoriT	CAGCCTCGCAGAGCAGGAT	CAGCCGGGCAGGATAGGTGAAGT	plasmids	plasmids
44	IncWrepA	IncWrepA	GGCCATCGTATCAACGAGAT	ATTGGTGCGCTCAAAGTAGC	plasmids	plasmids
45	pAKD1-IncP-1β	pAKD1-IncP-1β	GGTAAGATTACCGATAAACT	GTTCGTGAAGAAGATGTA	plasmids	plasmids
46	pNI105-F	pNI105-F	CGCTAAGGATGTTTACAC	CTCAACCGTTCTAGGATT	plasmids	plasmids
47	dfrA1	dfrA1	GGAATGGCCCTGATATTCCA	AGTCTTGCGTCCAACCAACAG	Sulfonamide	deactivate
48	dfrA12	dfrA12	CCTCTACCGAACCGTCACACA	GCGACAGCGTTGAAACAACTAC	Sulfonamide	deactivate
49	sul1	sul1	CAGCGCTATGCGCTCAAG	ATCCCGCTGCGCTGAGT	Sulfonamide	protection
50	sul2	sul2	TCATCTGCCAAACTCGTCGTTA	GTCAAAGAACGCCGCAATGT	Sulfonamide	protection
51	sulA/folP-01	sulA/folP	CAGGCTCGTAAATTGATAGCAGAAG	CTTTCCTTGCGAATCGCTTT	Sulfonamide	protection
52	sulA/folP-03	sulA/folP	CACGGCTTCGGCTCATGT	TGCCATCCTGTGACTAGCTACGT	Sulfonamide	protection
53	tet(32)	tet(32)	CCATTACTTCGGACAACGGTAGA	CAATCTCTGTGAGGGCATTTAACA	Tetracycline	protection
54	tet(36)	tet(36)	TGCAGGAAAGACCTCCATTACAG	CTTTGTCCACACTTCCACGTACTATG	Tetracycline	protection
55	tet(38)	tet(38)	TTAATGTGGCGGTATCTGTAGGTATT	TTGCCTGGGAAATTTAATGCTTT	Tetracycline	efflux
56	tetA-01	tetA	GCTGTTTGTTCTGCCGGAAA	GGTTAAGTTCCTTGAACGCAAACT	Tetracycline	efflux
57	tetA-02	tetA	CTCACCAGCCTGACCTCGAT	CACGTTGTTATAGAAGCCGCATAG	Tetracycline	efflux
58	tetB-01	tetB	AGTGCGCTTTGGATGCTGTA	AGCCCCAGTAGCTCCTGTGA	Tetracycline	efflux
59	tetB-02	tetB	GCCCAGTGCTGTTGTTGTCAT	TGAAAGCAAACGGCCTAAATACA	Tetracycline	efflux
60	tetC-01	tetC	CATATCGCAATACATGCGAAAAA	AAAGCCGCGGTAAATAGCAA	Tetracycline	efflux
61	tetC-02	tetC	ACTGGTAAGGTAAACGCCATTGTC	ATGCATAAACCAGCCATTGAGTAAG	Tetracycline	efflux
62	tetD-02	tetD	TGTCATCGCGCTGGTGATT	CATCCGCTTCCGGGAGAT	Tetracycline	efflux
63	tetE	tetE	TTGGCGCTGTATGCAATGAT	CGACGACCTATGCGATCTGA	Tetracycline	efflux
64	tetG-01	tetG	TCAACCATTGCCGATTCGA	TGGCCCGGCAATCATG	Tetracycline	efflux
65	tetG-02	tetG	CATCAGCGCCGGTCTTATG	CCCCATGTAGCCGAACCA	Tetracycline	efflux
66	tetH	tetH	TTTGGGTCATCTTACCAGCATTAA	TTGCGCATTATCATCGACAGA	Tetracycline	efflux
67	tetJ	tetJ	GGGTGCCGCATTAGATTACCT	TCGTCCAATGTAGAGCATCCATA	Tetracycline	efflux
68	tetL-01	tetL	AGCCCGATTTATTCAAGGAATTG	CAAATGCTTTCCCCCTGTTCT	Tetracycline	efflux
69	tetM-01	tetM	CATCATAGACACGCCAGGACATAT	CGCCATCTTTTGCAGAAATCA	Tetracycline	protection
70	tetO-01	tetO	ATGTGGATACTACAACGCATGAGATT	TGCCTCCACATGATATTTTTCCT	Tetracycline	protection
71	tetPA	tetPA	AGTTGCAGATGTGTATAGTCGTAAACTATCTATT	TGCTACAAGTACGAAAACAAAACTAGAA	Tetracycline	efflux
72	tetPB-01	tetPB	ACACCTGGACACGCTGATTTT	ACCGTCTAGAACGCGGAATG	Tetracycline	protection
73	tnpA-01	tnpA	CATCATCGGACGGACAGAATT	GTCGGAGATGTGGGTGTAGAAAGT	Transposase- IS21 Group	transposase
74	tnpA-02	tnpA	GGGCGGGTCGATTGAAA	GTGGGCGGGATCTGCTT	Transposase- IS4 Group	transposase
75	tnpA-06	tnpA	TGCAGATGGTTTAACCTTGGATATTT	TCGGTTCATCAAACTGCTTCAC	Transposase- IS6 Group	transposase
76	tnpA-03	tnpA	AATTGATGCGGACGGCTTAA	TCACCAAACTGTTTATGGAGTCGTT	Transposase- IS6 Group	transposase
77	tnpA-04	tnpA	CCGATCACGGAAAGCTCAAG	GGCTCGCATGACTTCGAATC	Transposase- IS6 Group	transposase
78	tnpA-05	tnpA	GCCGCACTGTCGATTTTTATC	GCGGGATCTGCCACTTCTT	Transposase- IS6 Group	transposase
79	IS613	IS613	AGGTTCGGACTCAATGCAACA	TTCAGCACATACCGCCTTGAT	Transposase- IS613	transposase
80	vanA	vanA	AAAAGGCTCTGAAAACGCAGTTAT	CGGCCGTTATCTTGTAAAAACAT	Vancomycin	protection
81	vanB-01	vanB	TTGTCGGCGAAGTGGATCA	AGCCTTTTTCCGGCTCGTT	Vancomycin	protection
82	vanB-02	vanB	CCGGTCGAGGAACGAAATC	TCCTCCTGCAAAAAAAGATCAAC	Vancomycin	protection
83	vanC-01	vanC	ACAGGGATTGGCTATGAACCAT	TGACTGGCGATGATTTGACTATG	Vancomycin	protection
84	vanC1	vanC1	AGGCGATAGCGGGTATTGAA	CAATCGTCAATTGCTCATTTCC	Vancomycin	protection
85	vanC2/vanC3	vanC2/vanC3	TTTGACTGTCGGTGCTTGTGA	TCAATCGTTTCAGGCAATGG	Vancomycin	protection
86	vanG	vanG	ATTTGAATTGGCAGGTATACAGGTTA	TGATTTGTCTTTGTCCATACATAATGC	Vancomycin	protection
87	vanHB	vanHB	GAGGTTTCCGAGGCGACAA	CTCTCGGCGGCAGTCGTAT	Vancomycin	protection
88	vanHD	vanHD	GTGGCCGATTATACCGTCATG	CGCAGGTCATTCAGGCAAT	Vancomycin	protection
89	vanRA-02	vanRA	CCACTCCGGCCTTGTCATT	GCTAACCACATTCCCCTTGTTTT	Vancomycin	protection
90	vanRB	vanRB	GCCCTGTCGGATGACGAA	TTACATAGTCGTCTGCCTCTGCAT	Vancomycin	protection
91	vanSB	vanSB	GCGCGGCAAATGACAAC	TTTGCCATTTTATTCGCACTGT	Vancomycin	protection
92	vanSC-02	vanSC	GCCATCAGCGAGTCTGATGA	CAGCTGGGATCGTTTTTCCTT	Vancomycin	protection
93	vanTC-01	vanTC	CACACGCATTTTTTCCCATCTAG	CAGCCAACAGATCATCAAAACAA	Vancomycin	protection
94	vanTC-02	vanTC	ACAGTTGCCGCTGGTGAAG	CGTGGCTGGTCGATCAAAA	Vancomycin	protection
95	vanTE	vanTE	GTGGTGCCAAGGAAGTTGCT	CGTAGCCACCGCAAAAAAAT	Vancomycin	protection
96	vanTG	vanTG	CGTGTAGCCGTTCCGTTCTT	CGGCATTACAGGTATATCTGGAAA	Vancomycin	protection
97	16S rRNA	16S rRNA	GGGTTGCGCTCGTTGC	ATGGYTGTCGTCAGCTCGTG
